# Supplementary material for: Regional drivers of clutch loss reveal important trade-offs for beach-nesting birds
Source: PeerJ. 2016 Sep 13;4:e2460. doi: 10.7717/peerj.2460 (PMC5028745; doi:10.7717/peerj.2460)
Supplement: Data S1 [file peerj-04-2460-s001.xlsx]

## Sheet: Base
Nest ID	Site	Latitude	Longitude	Habitat_Type	Cover	Topography	Deployment Time	Date of egg Deployment	Time of egg deployment	Date+time deployment	Survival (0/1)	Fate of nest (all)	Predator	*Fate_Category_Coarse	Date of fate	Time of fate	Date + Time of Fate	Survival Time (hrs)	Vegetation Cover Around Nest (%)	Vegetation Cover Across Dune (%)	Vegetation Distance to Nearest (cm)	Vegetation - Height of Nearest (cm)	Vegegation - Distance to nearest perch/ tree (m)	Dis_SDL Distance of nest from storm driftline (SDL) (m)	Elev_SDL Elevation of nest relative to SDL (m)	Dis_FD Distance of nest from foredune base (m)	Elev_FD Elevation of nest relative to foredune base (m)	Top_Exp Topographic exposure (m)	Dune Height (max, m)	Dune Width (m)	Edge of Nesting Habitat (EOPE m)	Creek (nearest, km)	House (nearest, km)	Camping within 100 metres of nest (Y/N)	Vehicles on beach (Yes/No)	Dogs (Y/N)	Fishing (Y/N)	Wave Height (Hmax, top 10%, m)	Temperature MIN (°C)	Temperature MAX (°C)	Temperature MEAN (°C)	Rainfall MIN (mm)	Rainfall MAX (mm)	Rainfall MEAN (mm)	Wind Speed MIN (km/h)	Wind Speed MAX (km/h)	Wind Speed MEAN (km/h)	MSL pressure MIN (hPa)	MSL pressure MAX (hPa)
MN1	Moreton Island	27.3297	153.442	dune	Cover	mound	Day	2015-02-01	08:30:00	42036.4	0	Depredated	Crow	Carnivore	2015-02-02	16:59:51	42037.7	32.4975	57.8	54	0	51	119	109.9	0.25	94.9	0.2	-0.22	1.05	214	119.1	19.5	2.6	No	Yes	No	No	4.5	19.9	29.3	24.525	0	7.2	1.75	13	98	37.8125	1004.3	1021.8
MN2	Moreton Island	27.3237	153.436	foredune	Cover	hollow	Night	2015-02-02	17:10:00	42037.7	0	Eggs gone	Unknown	Unknown	2015-02-02	23:52:02	42038	6.70056	32.2	34.7	0	23	21	-3.2	-0.66	5.9	-0.05	-0.1	0.93	37.1	29.8	18.8	2.8	0	1	0	1	4.5	19.9	29.3	24.525	0	7.2	1.75	13	98	37.8125	1004.3	1021.8
MN3	Moreton Island	27.317	153.432	beach	Open ntf	hollow	Day	2015-02-01	08:55:00	42036.4	0	Washed Out		Flooded	2015-02-03	06:18:33	42038.3	45.3925	6.7	66.6	35	5	7.5	-4.5	-0.2	-1.1	0.01	0.14	0.28	16.8	17.9	18.1	3.3	0	1	0	0	4.5	19.9	29.3	24.525	0	7.2	1.75	13	98	37.8125	1004.3	1021.8
MN4	Moreton Island	27.3096	153.429	beach	Open aff	hollow	Night	2015-02-01	19:40:00	42036.8	0	Washed Out		Flooded	2015-02-02	01:04:08	42037	5.40222	2.2	48	82	20	5	-4.8	-0.59	-1.9	-0.45	0.5	0.23	19.1	21	17.3	4.1	0	1	0	0	4.5	19.9	29.3	24.525	0	7.2	1.75	13	98	37.8125	1004.3	1021.8
MN5	Moreton Island	27.3026	153.425	dune	Open aff	hollow	Day	2015-02-01	09:00:00	42036.4	0	Depredated	Crow	Carnivore	2015-02-02	10:59:31	42037.5	25.9919	27	80.4	26	4	2.5	12	0.53	23	1.42	-0.74	1.86	75.5	53.5	16.5	4.8	0	1	0	0	4.5	19.9	29.3	24.525	0	7.2	1.75	13	98	37.8125	1004.3	1021.8
MN6	Moreton Island	27.2952	153.423	foredune	Open ntf	hollow	Night	2015-02-01	19:30:00	42036.8	0	Depredated	Crow	Carnivore	2015-02-02	08:08:38	42037.3	12.6439	0	53.1	90	15	7	-2.9	-0.3	7.6	0.73	0.52	2.06	14.4	6.6	15.5	5.7	0	1	0	0	4.5	19.9	29.3	24.525	0	7.2	1.75	13	98	37.8125	1004.3	1021.8
MN7	Moreton Island	27.2877	153.422	beach	Open ntf	hollow	Day	2015-02-01	09:10:00	42036.4	0	Washed Out		Flooded	2015-02-03	07:59:01	42038.3	46.8169	0	65.5	60	6	21.9	-13	-1.02	0.8	0.1	-0.56	2.79	22.7	21.9	14.8	6.5	0	1	0	0	4.5	19.9	29.3	24.525	0	7.2	1.75	13	98	37.8125	1004.3	1021.8
MN8	Moreton Island	27.2802	153.42	foredune	Open ntf	mound	Night	2015-02-01	19:25:00	42036.8	0	Washed Out		Flooded	2015-02-04	07:29:11	42039.3	60.0697	45.6	57.7	5	10	24.9	-8.2	-0.24	5.3	0.16	0.2	2.6	24.3	16.3	14	7.3	0	1	0	0	4.5	19.9	29.3	24.525	0	7.2	1.75	13	98	37.8125	1004.3	1021.8
MN9	Moreton Island	27.2725	153.419	dune	Open aff	hollow	Day	2015-02-01	09:20:00	42036.4	0	Depredated	Crow	Carnivore	2015-02-01	17:17:43	42036.7	7.96194	0	75.8	63	24	8.5	5.2	0.89	18.3	1.81	1	2.75	27.9	9.6	13.1	8.2	0	1	0	0	4.5	19.9	29.3	24.525	0	7.2	1.75	13	98	37.8125	1004.3	1021.8
MN10	Moreton Island	27.2648	153.418	beach	Open ntf	hollow	Night	2015-02-01	19:21:00	42036.8	0	Washed Out		Flooded	2015-02-03	09:33:09	42038.4	38.2025	0	62.7	80	40	4.5	-15.4	-0.67	-2.7	-0.22	-0.293	2.43	23.3	26	12.3	9	0	1	0	0	4.5	19.9	29.3	24.525	0	7.2	1.75	13	98	37.8125	1004.3	1021.8
MN11	Moreton Island	27.2573	153.417	foredune	Cover	mound	Day	2015-02-01	09:30:00	42036.4	0	Washed Out		Flooded	2015-02-04	07:40:21	42039.3	70.1725	27.8	62.5	33	35	36.6	-1.8	-0.1	6.5	0.1	-0.1	1.93	18.9	12.4	11.4	9.4	0	1	0	0	4.5	19.9	29.3	24.525	0	7.2	1.75	13	98	37.8125	1004.3	1021.8
MN12	Moreton Island	27.2498	153.417	beach	Open ntf	hollow	Night	2015-02-01	19:14:00	42036.8	0	Washed Out		Flooded	2015-02-03	06:09:00	42038.3	34.9167	0	19	140	12	15.8	-9.8	-0.42	-1.7	-0.1	-0.17	1.41	12.2	13.9	10.6	8.7	0	1	0	0	4.5	19.9	29.3	24.525	0	7.2	1.75	13	98	37.8125	1004.3	1021.8
MN13	Moreton Island	27.2422	153.417	foredune	Open aff	hollow	Day	2015-02-01	09:35:00	42036.4	1	Eggs intact		Intact	2015-02-07	12:27:00	42042.5	146.867	0	19.3	117	37	40	1.6	0.22	11.6	0.77	-1.17	2.68	18.1	6.5	9.7	8	0	1	0	0	4.5	19.9	29.3	24.525	0	7.2	1.75	13	98	37.8125	1004.3	1021.8
MN14	Moreton Island	27.2347	153.417	foredune	Open ntf	mound	Night	2015-02-01	19:09:00	42036.8	0	Washed Out		Flooded	2015-02-04	06:19:41	42039.3	59.1781	8.9	32.1	4	1	3.6	-3.8	-0.57	14	0.55	-0.56	3.37	23.3	9.3	8.9	7.3	0	1	0	0	4.5	19.9	29.3	24.525	0	7.2	1.75	13	98	37.8125	1004.3	1021.8
MN15	Moreton Island	27.2271	153.417	beach	Open aff	hollow	Day	2015-02-01	09:42:00	42036.4	0	Washed Out		Flooded	2015-02-04	07:40:00	42039.3	69.9667	0	27.5	134	27	3.5	-11.7	-0.1	2.6	-0.03	-0.18	0.08	15.8	13.2	8.1	6.6	0	1	0	0	4.5	19.9	29.3	24.525	0	7.2	1.75	13	98	37.8125	1004.3	1021.8
MN16	Moreton Island	27.2195	153.418	dune	Cover	mound	Night	2015-02-01	19:03:00	42036.8	1	Eggs intact		Intact	2015-02-07	12:47:08	42042.5	137.736	65.6	55.5	0	34	6	11.6	1.9	23	2.59	1.2	3.1	24.7	1.7	7.3	6	0	1	0	0	4.5	19.9	29.3	24.525	0	7.2	1.75	13	98	37.8125	1004.3	1021.8
MN17	Moreton Island	27.2119	153.419	beach	Open aff	hollow	Day	2015-02-01	09:54:00	42036.4	0	Washed Out		Flooded	2015-02-03	07:40:00	42038.3	45.7667	0	20	200	2	12	-12	0.46	2	0.09	-0.16	0.32	15	13	6.5	5.3	0	1	0	0	4.5	19.9	29.3	24.525	0	7.2	1.75	13	98	37.8125	1004.3	1021.8
MN18	Moreton Island	27.2047	153.42	foredune	Open aff	hollow	Night	2015-02-01	18:59:00	42036.8	0	Depredated	Crow	Carnivore	2015-02-02	14:45:15	42037.6	19.7708	0	68.5	120	5	2.5	0	-0.03	0.6	0.09	-1.09	2.24	24.6	24	5.6	5.1	0	1	0	0	4.5	19.9	29.3	24.525	0	7.2	1.75	13	98	37.8125	1004.3	1021.8
MN19	Moreton Island	27.1972	153.42	foredune	Cover	mound	Day	2015-02-01	10:00:00	42036.4	0	Depredated	Crow	Carnivore	2015-02-02	12:48:04	42037.5	26.8011	76.7	46.1	50	57	7.9	2.4	0.24	21	0.96	-0.72	2.16	20	4.4	4.9	4.7	0	1	0	0	4.5	19.9	29.3	24.525	0	7.2	1.75	13	98	37.8125	1004.3	1021.8
MN20	Moreton Island	27.1894	153.422	foredune	Open aff	hollow	Night	2015-02-01	18:54:00	42036.8	0	Depredated	Crow	Carnivore	2015-02-03	11:05:00	42038.5	40.1833	1	50	42	18	11	6.7	1.03	13.6	1.55	0.72	1.96	21.3	7.7	3.9	4.6	0	1	0	0	4.5	19.9	29.3	24.525	0	7.2	1.75	13	98	37.8125	1004.3	1021.8
MN21	Moreton Island	27.1818	153.423	dune	Open ntf	hollow	Day	2015-02-01	10:10:00	42036.4	0	Depredated	Crow	Carnivore	2015-02-03	13:46:07	42038.6	51.6019	12.2	71.8	40	31	9.5	12.7	2.07	22.4	2.83	1.22	2.44	27	4.6	3	4.7	0	1	0	1	4.5	19.9	29.3	24.525	0	7.2	1.75	13	98	37.8125	1004.3	1021.8
MN22	Moreton Island	27.1738	153.424	dune	Cover	hollow	Night	2015-02-01	18:49:00	42036.8	0	Depredated	Crow	Carnivore	2015-02-04	09:07:37	42039.4	62.3103	94	38.5	0	44	10.7	8.8	2.34	24.8	3.08	1.25	3.08	30.5	5.7	2.2	4.8	0	1	0	0	4.5	19.9	29.3	24.525	0	7.2	1.75	13	98	37.8125	1004.3	1021.8
MN23	Moreton Island	27.1646	153.426	foredune	Open aff	hollow	Day	2015-02-01	10:16:00	42036.4	0	Washed Out		Flooded	2015-02-04	07:40:00	42039.3	69.4	0	13.8	73	8	4.4	-1	-0.12	12.5	0.32	0.22	2.08	15.9	3.4	1.2	5.3	1	1	0	1	4.5	19.9	29.3	24.525	0	7.2	1.75	13	98	37.8125	1004.3	1021.8
MN24	Moreton Island	27.156	153.279	dune	Open ntf	hollow	Night	2015-02-01	18:44:00	42036.8	1	Eggs intact		Intact	2015-02-07	13:06:34	42042.5	138.376	1	67.7	31	5	9.5	7.4	1.25	22.3	2.54	-0.93	3.63	33	10.7	0.28	5.8	0	1	0	1	4.5	19.9	29.3	24.525	0	7.2	1.75	13	98	37.8125	1004.3	1021.8
MN25	Moreton Island	27.1483	153.43	dune	Cover	hollow	Day	2015-02-01	10:23:00	42036.4	0	Eggs buried by sand		Sand Burial	2015-02-03	06:16:44	42038.3	43.8956	48.9	62.5	0	58	14.4	14.6	1.28	14.6	1.28	0.365	1.37	16	1.4	0.03	6.4	0	1	0	0	4.5	19.9	29.3	24.525	0	7.2	1.75	13	98	37.8125	1004.3	1021.8
MN26	Moreton Island	27.141	153.432	foredune	Open ntf	hollow	Night	2015-02-01	18:39:00	42036.8	0	Washed Out		Flooded	2015-02-04	07:23:26	42039.3	60.7406	0	48.3	74	28	40	2.9	0.61	18.2	1.36	-1.76	4.27	27.5	9.3	0.8	6.6	0	1	0	0	4.5	19.9	29.3	24.525	0	7.2	1.75	13	98	37.8125	1004.3	1021.8
MN27	Moreton Island	27.1335	153.434	dune	Open ntf	hollow	Night	2015-02-01	18:36:00	42036.8	1	Eggs intact		Intact	2015-02-07	06:36:46	42042.3	132.013	0	55.8	100	30	11.2	13.2	1.81	19.5	2.48	-0.91	3.98	26.2	6.7	1.7	6.6	0	1	0	0	4.5	19.9	29.3	24.525	0	7.2	1.75	13	98	37.8125	1004.3	1021.8
MN28	Moreton Island	27.1256	153.436	foredune	Cover	hollow	Night	2015-02-01	18:30:00	42036.8	0	Washed Out		Flooded	2015-02-04	08:59:14	42039.4	62.4872	29	22.2	34	42	16.5	-1.5	-0.18	8.2	0.4	-0.29	3.11	14.7	6.5	2.1	6.8	0	1	0	0	4.5	19.9	29.3	24.525	0	7.2	1.75	13	98	37.8125	1004.3	1021.8
MN29	Moreton Island	27.1185	153.438	beach	Open ntf	hollow	Day	2015-02-01	10:32:00	42036.4	0	Washed Out		Flooded	2015-02-04	06:28:42	42039.3	67.945	6.7	18.5	8	23	22.4	-9.4	-0.56	3.2	0.13	-0.35	2.23	21.7	18.5	1.3	7.1	0	1	0	0	4.5	19.9	29.3	24.525	0	7.2	1.75	13	98	37.8125	1004.3	1021.8
MN30	Moreton Island	27.1109	153.44	dune	Cover	mound	Day	2015-02-01	10:45:00	42036.4	0	Eggs buried by sand		Sand Burial	2015-02-04	23:31:00	42040	84.7667	38.9	21.4	0	35	1	12.6	1.92	17.4	2.47	1.25	1.39	19.9	2.5	0.4	7.7	0	1	0	0	4.5	19.9	29.3	24.525	0	7.2	1.75	13	98	37.8125	1004.3	1021.8
MN31	Moreton Island	27.103	153.442	foredune	Cover	mound	Day	2015-02-01	10:47:00	42036.4	1	Eggs intact		Intact	2015-02-07	16:00:00	42042.7	149.217	56.7	58.9	0	60	18	2	0.32	14	1.05	-1.22	3.18	34.5	20.5	0.5	7.6	0	1	0	0	4.5	19.9	29.3	24.525	0	7.2	1.75	13	98	37.8125	1004.3	1021.8
MN32	Moreton Island	27.0958	153.444	foredune	Cover	hollow	Night	2015-02-01	18:23:00	42036.8	0	Washed Out		Flooded	2015-02-04	09:11:00	42039.4	62.8	46.7	39.7	8	39	16	-2.8	-0.35	9.9	0.97	-0.76	4.05	25.3	15.4	0.4	7.5	0	1	0	0	4.5	19.9	29.3	24.525	0	7.2	1.75	13	98	37.8125	1004.3	1021.8
MN33	Moreton Island	27.0882	153.447	dune	Cover	hollow	Day	2015-02-01	10:55:00	42036.5	0	Depredated	Crow	Carnivore	2015-02-04	10:16:00	42039.4	71.35	73.3	65.7	0	43	5.5	11.5	3.71	26.8	3.83	-0.16	4.15	29.3	2.5	0.4	7.6	0	1	0	0	4.5	19.9	29.3	24.525	0	7.2	1.75	13	98	37.8125	1004.3	1021.8
MN34	Moreton Island	27.0819	153.449	beach	Open aff	hollow	Night	2015-02-01	18:19:00	42036.8	0	Depredated	Crow	Carnivore	2015-02-02	15:42:00	42037.7	21.3833	0	65	45	12	2	-3.4	-0.3	-1.8	0	0.24	4.15	16.8	16.8	1	7.7	0	1	0	0	4.5	19.9	29.3	24.525	0	7.2	1.75	13	98	37.8125	1004.3	1021.8
MN35	Moreton Island	27.0746	153.451	foredune	Cover	hollow	Day	2015-02-01	11:00:00	42036.5	1	Eggs intact		Intact	2015-02-07	14:40:00	42042.6	147.667	97.5	42	0	55	26.3	3.9	0.14	8.7	0.66	-1.75	4.12	18	9.3	0.3	8	0	1	0	0	4.5	19.9	29.3	24.525	0	7.2	1.75	13	98	37.8125	1004.3	1021.8
MN36	Moreton Island	27.0676	153.454	beach	Open aff	hollow	Night	2015-02-01	18:14:00	42036.8	0	Washed Out		Flooded	2015-02-03	06:00:00	42038.2	35.7667	0	69.4	30	17	41	-9.9	-0.89	-1	-0.15	-0.3	4.21	28.6	29.6	0.5	8.3	0	1	0	0	4.5	19.9	29.3	24.525	0	7.2	1.75	13	98	37.8125	1004.3	1021.8
MN37	Moreton Island	27.0605	153.456	dune	Open aff	hollow	Day	2015-02-01	11:06:00	42036.5	1	Eggs intact		Intact	2015-02-07	13:25:00	42042.6	146.317	8.9	40.8	57	42	27.2	15.5	3.89	26	4.89	0.83	4.89	31.3	5.3	1.4	8.7	0	1	0	0	4.5	19.9	29.3	24.525	0	7.2	1.75	13	98	37.8125	1004.3	1021.8
MN38	Moreton Island	27.0529	153.459	foredune	Open aff	hollow	Night	2015-02-01	18:10:00	42036.8	0	Washed Out		Flooded	2015-02-03	15:05:00	42038.6	44.9167	31.1	43.9	13	21	60	-2.4	-0.37	9.9	0.97	-0.67	3.64	33	20.1	2.2	9.2	0	1	0	0	4.5	19.9	29.3	24.525	0	7.2	1.75	13	98	37.8125	1004.3	1021.8
TN1	Noosa North Shore	26.2242	153.044	Dune	Open ntf	Hollow	Day	2015-03-03	09:30:00	42066.4	1	Eggs intact		Intact	2015-03-08	12:01:00	42071.5	122.517	32.2	60	19	6	6.2	15.3	1.33	13.9	1.22	0.76	2.11	20.4	6.2	0.6	0.3	0	1	0	0	2.975	23.1	33.6	26.35	0	2	0.285714	7	85	25.2857	1004.3	1014.4
TN2	Noosa North Shore	26.2203	153.042	Foredune	Cover	Hollow	Night	2015-03-03	22:25:00	42066.9	1	Eggs intact		Intact	2015-03-08	11:59:00	42071.5	109.567	69	38.8	0	60	6.5	12.4	1	6.3	0.4	0.27	2.42	10.5	4.2	1.38	0.4	0	1	0	0	2.975	23.1	33.6	26.35	0	2	0.285714	7	85	25.2857	1004.3	1014.4
TN3	Noosa North Shore	26.216	153.041	Foredune	Open aff	Mound	Day	2015-03-03	09:58:00	42066.4	1	Eggs intact		Intact	2015-03-08	11:55:00	42071.5	121.95	0	24.2	52	12	0	10	1.3	7.1	0.85	0.71	1.83	13.6	6.5	2.2	0.2	0	1	0	0	2.975	23.1	33.6	26.35	0	2	0.285714	7	85	25.2857	1004.3	1014.4
TN4	Noosa North Shore	26.1975	153.037	Beach	Open ntf	Mound	Night	2015-03-03	22:10:00	42066.9	0	Depredated	Crow	Carnivore	2015-03-04	09:25:00	42067.4	11.25	0	23.7	330	23	9	10.3	0.45	-1.5	-0.1	0.72	2.15	7.5	9	5.6	2.73	0	1	0	0	2.975	23.1	33.6	26.35	0	2	0.285714	7	85	25.2857	1004.3	1014.4
TN5	Noosa North Shore	26.1932	153.037	Foredune	Open ntf	Mound	Day	2015-03-03	10:26:00	42066.4	1	Eggs intact		Intact	2015-03-08	11:48:00	42071.5	121.367	11	50	37	41	6.2	9	0.93	5.8	0.66	0.35	2.71	14	8.2	6.3	3.38	0	1	0	0	2.975	23.1	33.6	26.35	0	2	0.285714	7	85	25.2857	1004.3	1014.4
TN6	Noosa North Shore	26.1888	153.037	Dune	Open ntf	Hollow	Night	2015-03-03	22:03:00	42066.9	1	Eggs intact		Intact	2015-03-08	11:45:00	42071.5	109.7	67.8	60.5	38	41	2.9	14	2.11	13.5	2.05	0.75	2.22	15.4	1.9	7	3.52	0	1	0	0	2.975	23.1	33.6	26.35	0	2	0.285714	7	85	25.2857	1004.3	1014.4
TN7	Noosa North Shore	26.1844	153.037	Beach	Open ntf	Mound	Day	2015-03-03	10:50:00	42066.5	1	Eggs intact		Intact	2015-03-08	11:43:00	42071.5	120.883	0	39.6	200	20	17.5	5.5	0.24	-0.8	-0.09	0.29	2.65	16.7	17.5	8	2.97	0	1	0	0	2.975	23.1	33.6	26.35	0	2	0.285714	7	85	25.2857	1004.3	1014.4
TN8	Noosa North Shore	26.1801	153.038	Dune	Cover	Hollow	Night	2015-03-03	22:00:00	42066.9	1	Eggs intact		Intact	2015-03-08	11:40:00	42071.5	109.667	98.4	52.4	20	40	0	15.2	3.46	12.2	3.11	1.45	3.88	13.2	1	8.9	2.08	0	1	0	1	2.975	23.1	33.6	26.35	0	2	0.285714	7	85	25.2857	1004.3	1014.4
TN9	Noosa North Shore	26.1756	153.038	Dune	Open ntf	Hollow	Day	2015-03-03	11:14:00	42066.5	1	Eggs intact		Intact	2015-03-08	11:37:00	42071.5	120.383	37.5	40.8	10	4	4.3	29.2	3.32	17.6	2.5	1.17	2.5	17.6	1.3	9.6	1.31	0	1	0	1	2.975	23.1	33.6	26.35	0	2	0.285714	7	85	25.2857	1004.3	1014.4
TN10	Noosa North Shore	26.171	153.039	Dune	Open ntf	Hollow	Night	2015-03-03	21:50:00	42066.9	1	Eggs intact		Intact	2015-03-08	11:36:00	42071.5	109.767	37.7	25	30	53	5.9	15.1	2.89	11.3	2.67	0.73	2.67	11.3	2.9	10.4	0.54	0	1	0	0	2.975	23.1	33.6	26.35	0	2	0.285714	7	85	25.2857	1004.3	1014.4
TN11	Noosa North Shore	26.1662	153.039	Dune	Cover	Mound	Day	2015-03-03	11:44:00	42066.5	0	Disturbed by humans		People	2015-03-07	18:20:00	42070.8	102.6	87.5	29	0	60	0	18.3	2.21	15.8	2.04	0.52	2.04	15.8	2.7	11.2	0.54	0	1	0	0	2.975	23.1	33.6	26.35	0	2	0.285714	7	85	25.2857	1004.3	1014.4
TN12	Noosa North Shore	26.1407	153.045	Beach	Open ntf	Mound	Night	2015-03-03	22:50:00	42067	0	Washed Out		Flooded	2015-03-06	08:17:00	42069.3	57.45	0	15.3	460	30	7	-0.6	0	-1.2	-0.19	-0.15	1.42	7.8	9.6	11.9	4.74	0	1	0	0	2.975	23.1	33.6	26.35	0	2	0.285714	7	85	25.2857	1004.3	1014.4
TN13	Noosa North Shore	26.1363	153.046	Beach	Open aff	Hollow	Day	2015-03-03	12:04:00	42066.5	1	Eggs intact		Intact	2015-03-08	13:15:00	42071.6	121.183	0	14	122	10	7	9.4	0.29	-1.4	-0.04	-0.21	0.95	5.4	6.8	14	5.51	0	1	0	1	2.975	23.1	33.6	26.35	0	2	0.285714	7	85	25.2857	1004.3	1014.4
TN14	Noosa North Shore	26.1318	153.047	Foredune	Cover	Hollow	Night	2015-03-03	22:57:00	42067	1	Eggs intact		Intact	2015-03-08	13:25:00	42071.6	110.467	95	35.3	0	14	10	29.8	0.34	8.6	0.06	-1.26	2.52	12.8	4.2	13.3	6.43	0	1	0	0	2.975	23.1	33.6	26.35	0	2	0.285714	7	85	25.2857	1004.3	1014.4
TN15	Noosa North Shore	26.1278	153.048	Beach	Open ntf	Mound	Day	2015-03-03	12:26:00	42066.5	0	Depredated	Fox	Carnivore	2015-03-07	20:46:00	42070.9	104.333	0	19.6	100	35	8.2	10.4	0.39	-0.6	-0.17	-0.37	0.93	7.6	8.2	12.4	7.2	0	1	0	0	2.975	23.1	33.6	26.35	0	2	0.285714	7	85	25.2857	1004.3	1014.4
TN16	Noosa North Shore	26.1232	153.049	Foredune	Open ntf	Mound	Night	2015-03-03	23:05:00	42067	1	Eggs intact		Intact	2015-03-08	13:40:00	42071.6	110.583	28.3	33.3	39	36	6	15.8	0.65	5.9	0.29	0.12	0.45	8.7	4.6	11.6	8	0	1	0	0	2.975	23.1	33.6	26.35	0	2	0.285714	7	85	25.2857	1004.3	1014.4
TN17	Noosa North Shore	26.1189	153.05	Foredune	Open ntf	Hollow	Day	2015-03-03	12:41:00	42066.5	0	Depredated	Snake	Carnivore	2015-03-04	05:17:00	42067.2	16.6	23.4	27	30	13	4.7	19.3	1.02	4	0.42	0.51	1.02	8.7	4.7	10.7	8.8	0	1	0	0	2.975	23.1	33.6	26.35	0	2	0.285714	7	85	25.2857	1004.3	1014.4
TN18	Noosa North Shore	26.1145	153.051	Foredune	Open aff	Mound	Night	2015-03-03	23:10:00	42067	1	Eggs intact		Intact	2015-03-08	13:55:00	42071.6	110.75	87.5	33.3	10	23	0	7.7	0.4	3.5	0.16	0.1	0.91	5.8	2.3	9.93	9.7	0	1	0	0	2.975	23.1	33.6	26.35	0	2	0.285714	7	85	25.2857	1004.3	1014.4
TN19	Noosa North Shore	26.1103	153.053	Beach	Open ntf	Mound	Day	2015-03-03	12:55:00	42066.5	1	Eggs intact		Intact	2015-03-08	14:05:00	42071.6	121.167	3.7	2.7	39	22	5.8	4.8	0.27	-0.9	-0.03	0.44	1.59	4.9	5.8	9.13	10.5	0	1	0	0	2.975	23.1	33.6	26.35	0	2	0.285714	7	85	25.2857	1004.3	1014.4
TN20	Noosa North Shore	26.1059	153.054	Foredune	Open ntf	Hollow	Night	2015-03-03	23:18:00	42067	1	Eggs intact		Intact	2015-03-08	14:18:00	42071.6	111	3.3	18.4	50	27	8.2	9.3	0.4	3.6	0.13	0.15	1.98	8.3	4.7	8.3	11.3	0	1	0	0	2.975	23.1	33.6	26.35	0	2	0.285714	7	85	25.2857	1004.3	1014.4
TN21	Noosa North Shore	26.1017	153.055	Foredune	Open aff	Mound	Day	2015-03-03	13:11:00	42066.5	1	Eggs intact		Intact	2015-03-08	14:30:00	42071.6	121.317	23.4	19.4	39	15	0	7.1	0.4	3.7	0.17	0.13	0.47	7.7	3	7.5	12.1	0	1	0	0	2.975	23.1	33.6	26.35	0	2	0.285714	7	85	25.2857	1004.3	1014.4
TN22	Noosa North Shore	26.0974	153.057	Beach	Open aff	Mound	Night	2015-03-03	23:15:00	42067	0	Run Over by 4WD		People	2015-03-06	13:16:00	42069.6	62.0167	0	33.3	244	34	8	2.6	0.02	-1.3	-0.18	-0.25	1.11	6.9	8.2	6.65	12.9	0	1	0	1	2.975	23.1	33.6	26.35	0	2	0.285714	7	85	25.2857	1004.3	1014.4
TN23	Noosa North Shore	26.0931	153.058	Dune	Cover	Hollow	Day	2015-03-03	13:25:00	42066.6	0	Depredated	Crab	Carnivore	2015-03-04	12:05:00	42067.5	22.6667	35.8	40.3	0	16	4	22.3	0.74	11.9	0.35	-0.44	1.14	16.3	4.4	5.84	13.7	1	1	0	0	2.975	23.1	33.6	26.35	0	2	0.285714	7	85	25.2857	1004.3	1014.4
TN24	Noosa North Shore	26.0888	153.059	Dune	Open aff	Mound	Night	2015-03-03	23:30:00	42067	1	Eggs intact		Intact	2015-03-08	07:20:00	42071.3	103.833	22.2	36.1	61	7	5	14.3	1.76	11.8	1.56	-0.44	2	10	1.2	5	14.6	1	1	0	0	2.975	23.1	33.6	26.35	0	2	0.285714	7	85	25.2857	1004.3	1014.4
TN25	Noosa North Shore	26.084	153.061	Foredune	Open ntf	Hollow	Day	2015-03-03	13:58:00	42066.6	1	Eggs intact		Intact	2015-03-08	07:11:00	42071.3	113.217	33.3	42.5	12	6	9	10.5	0.64	3.4	0.14	0.08	1.72	10	6.6	4.09	15.5	1	1	0	0	2.975	23.1	33.6	26.35	0	2	0.285714	7	85	25.2857	1004.3	1014.4
TN26	Noosa North Shore	26.0792	153.062	Dune	Cover	Mound	Night	2015-03-03	23:35:00	42067	1	Eggs intact		Intact	2015-03-08	07:06:00	42071.3	103.517	85.2	58.3	0	14	5	14.2	2.36	9.2	2.06	-0.11	2.06	7.2	1.5	3.16	16.5	1	1	0	0	2.975	23.1	33.6	26.35	0	2	0.285714	7	85	25.2857	1004.3	1014.4
TN27	Noosa North Shore	26.0745	153.064	Dune	Open aff	Mound	Day	2015-03-03	14:15:00	42066.6	0	Disturbed by humans		People	2015-03-07	13:41:00	42070.6	95.4333	29.1	30.6	25	33	5	8.8	1.21	6.8	1.03	-0.01	1.03	4.9	4.6	2.27	17.4	1	1	0	0	2.975	23.1	33.6	26.35	0	2	0.285714	7	85	25.2857	1004.3	1014.4
TN28	Noosa North Shore	26.0679	153.066	Dune	Open aff	Hollow	Night	2015-03-03	23:48:00	42067	1	Eggs intact		Intact	2015-03-08	06:50:00	42071.3	103.033	17.3	41	18	2	5	33.9	1.21	17	1.04	-0.12	1.16	12.5	2.5	0.99	17.8	1	1	0	0	2.975	23.1	33.6	26.35	0	2	0.285714	7	85	25.2857	1004.3	1014.4
TN29	Noosa North Shore	26.0636	153.068	Foredune	Open aff	Mound	Day	2015-03-03	14:34:00	42066.6	1	Eggs intact		Intact	2015-03-08	06:44:00	42071.3	112.167	15.2	23.9	43	11	5	18.3	1.01	6.9	0.6	-0.93	2	9.9	3	0.17	17.4	1	1	0	1	2.975	23.1	33.6	26.35	0	2	0.285714	7	85	25.2857	1004.3	1014.4
TN30	Noosa North Shore	26.0582	153.07	Beach	Open aff	Mound	Night	2015-03-03	1900-01-01	42067	1	Eggs intact		Intact	2015-03-08	06:37:00	42071.3	102.617	2.5	21.6	30	7	6.5	6.8	0.22	3.1	-0.07	-0.19	0.95	10.1	9.6	0.65	16.8	1	1	0	0	2.975	23.1	33.6	26.35	0	2	0.285714	7	85	25.2857	1004.3	1014.4
TN31	Noosa North Shore	26.0527	153.072	Beach	Open aff	Hollow	Day	2015-03-03	14:54:00	42066.6	1	Eggs intact		Intact	2015-03-08	06:30:00	42071.3	111.6	0	26.3	275	30	15	6.7	0.26	-0.7	0	0.2	3.41	14.2	9.7	1.57	16.4	1	1	0	0	2.975	23.1	33.6	26.35	0	2	0.285714	7	85	25.2857	1004.3	1014.4
TN32	Noosa North Shore	26.0486	153.073	Dune	Open ntf	Hollow	Night	2015-03-03	1900-01-01 00:05:00	42067	1	Eggs intact		Intact	2015-03-08	06:20:00	42071.3	102.25	22.2	22.8	30	4	10	26.1	2.51	12.9	2.01	-1.79	3.8	11.5	1.9	0.78	16.8	1	1	0	0	2.975	23.1	33.6	26.35	0	2	0.285714	7	85	25.2857	1004.3	1014.4
TN33	Noosa North Shore	26.0435	153.075	Beach	Open ntf	Mound	Day	2015-03-03	15:10:00	42066.6	0	Disturbed by humans		People	2015-03-04	07:08:00	42067.3	15.9667	0	34.7	296	35	17	15.2	0.52	-2.8	-0.07	0.29	2.1	12.4	6.2	0.2	15.8	1	1	0	0	2.975	23.1	33.6	26.35	0	2	0.285714	7	85	25.2857	1004.3	1014.4
TN34	Noosa North Shore	26.1582	153.041	Foredune	Open aff	Hollow	Night	2015-03-04	20:34:00	42067.9	1	Eggs intact		Intact	2015-03-08	08:25:00	42071.4	83.85	15	22	18	10	0	18	0.45	5.1	-0.01	-0.07	1.28	9.9	4.8	12.8	1.48	1	1	0	0	2.975	23.1	33.6	26.35	0	2	0.285714	7	85	25.2857	1004.3	1014.4
TN35	Noosa North Shore	25.1538	153.042	Foredune	Open aff	Mound	Day	2015-03-04	14:35:00	42067.6	1	Eggs intact		Intact	2015-03-08	08:20:00	42071.3	89.75	5	20.5	49	13	6	15.3	0.45	4.7	0.07	-0.29	0.58	8.9	4.2	13.5	2.32	1	1	0	0	2.975	23.1	33.6	26.35	0	2	0.285714	7	85	25.2857	1004.3	1014.4
TN36	Noosa North Shore	26.1495	153.043	Foredune	Open aff	Hollow	Night	2015-03-04	20:45:00	42067.9	1	Eggs intact		Intact	2015-03-08	08:05:00	42071.3	83.3333	10	30.2	30	10	1	22.2	0.38	6.8	0.35	0.4	1	11.1	4.3	14.3	3.1	1	1	0	0	2.975	23.1	33.6	26.35	0	2	0.285714	7	85	25.2857	1004.3	1014.4
TN37	Noosa North Shore	26.1453	153.044	Beach	Open aff	Hollow	Day	2015-03-04	14:15:00	42067.6	0	Run Over by 4WD		People	2015-03-07	15:20:00	42070.6	73.0833	0	30.4	400	10	6	2.5	0.08	-5.3	-0.1	0.21	0.12	10.2	15.5	15.2	3.89	1	1	0	0	2.975	23.1	33.6	26.35	0	2	0.285714	7	85	25.2857	1004.3	1014.4
TN38	Noosa North Shore	26.1626	153.04	Beach	Open aff	Hollow	Night	2015-03-06	19:00:00	42069.8	0	Depredated	Fox	Carnivore	2015-03-07	03:48:00	42070.2	8.8	0	21.4	102	35	9	9.3	0.43	1.7	0.04	-0.52	1.75	10.7	9	19	0.63	1	1	0	0	2.975	23.1	33.6	26.35	0	2	0.285714	7	85	25.2857	1004.3	1014.4
BN01	Bribie Island	27.0219	153.111	Dune	Open ntf	Mound	Day	2015-03-14	06:40:00	42077.3	1	Eggs intact		Intact	2015-03-19	10:30:00	42082.4	123.833	2.4	16.9	44	5	0	12.6	1.54	10.9	1.54	0.35	1.54	11.4	0.5	1.1	2.5	0	1	0	0	3.9	17.6	32	24.1071	0	3.4	0.485714	9	61	22.7857	1006.5	1016.4
BN02	Bribie Island	27.0179	153.109	Beach	Open ntf	Mound	Night	2015-03-14	17:30:00	42077.7	0	Depredated	Crow	Carnivore	2015-03-16	08:30:00	42079.4	39	0	15.5	3	38	12	6.5	0.39	1.2	0.12	0.41	1.9	15.1	13.9	0.3	2.9	0	1	0	1	3.9	17.6	32	24.1071	0	3.4	0.485714	9	61	22.7857	1006.5	1016.4
BN03	Bribie Island	27.0138	153.107	Beach	Open aff	Hollow	Day	2015-03-14	07:00:00	42077.3	0	Washed Out		Flooded	2015-03-17	09:33:00	42080.4	74.55	0	0	1.5	10	7	-1.3	0	0.7	-0.26	-0.56	0.72	9	8.3	0.67	2.5	0	1	0	0	3.9	17.6	32	24.1071	0	3.4	0.485714	9	61	22.7857	1006.5	1016.4
BN04	Bribie Island	27.0096	15310474	Beach	Open ntf	Hollow	Night	2015-03-14	17:45:00	42077.7	1	Eggs buried by sand		Sand Burial	2015-03-19	11:50:00	42082.5	114.083	0	62.1	102	18	24	1.3	0.19	-0.9	-0.45	0.35	1.28	13.3	14.2	1.58	2.5	0	1	0	0	3.9	17.6	32	24.1071	0	3.4	0.485714	9	61	22.7857	1006.5	1016.4
BN05	Bribie Island	27.0054	153.103	Beach	Open ntf	Hollow	Day	2015-03-14	07:12:00	42077.3	1	Eggs buried by sand		Sand Burial	2015-03-19	11:48:00	42082.5	124.6	0	36.3	4.7	2	17	0.8	0.1	0.8	-0.25	-0.67	1.57	14.5	13.7	2.2	2.7	0	1	0	0	3.9	17.6	32	24.1071	0	3.4	0.485714	9	61	22.7857	1006.5	1016.4
BN06	Bribie Island	27.001	153.101	Dune	Cover	Hollow	Night	2015-03-14	17:50:00	42077.7	1	Eggs intact		Intact	2015-03-19	11:46:00	42082.5	113.933	81.9	65	0	42	5	15	2.82	15.9	2.54	0.76	2.54	18.2	2.3	3	3	0	1	0	0	3.9	17.6	32	24.1071	0	3.4	0.485714	9	61	22.7857	1006.5	1016.4
BN07	Bribie Island	26.5968	153.099	Dune	Cover	Hollow	Day	2015-03-14	07:24:00	42077.3	1	Eggs intact		Intact	2015-03-19	11:42:00	42082.5	124.3	81.9	82.6	0	50	3	15.4	2.34	14.7	2.01	0.7	2.01	20.1	5.4	3.6	3.7	0	1	0	0	3.9	17.6	32	24.1071	0	3.4	0.485714	9	61	22.7857	1006.5	1016.4
BN08	Bribie Island	26.5926	153.097	Foredune	Open ntf	Mound	Night	2015-03-14	17:55:00	42077.7	0	Disturbed by humans		People	2015-03-15	12:45:00	42078.5	18.8333	23.6	69	19	32	6	10.1	1.65	10.1	1.65	1.06	2.49	18.8	8.7	2.7	4.3	0	1	0	0	3.9	17.6	32	24.1071	0	3.4	0.485714	9	61	22.7857	1006.5	1016.4
BN09	Bribie Island	26.5881	153.096	Dune	Cover	Hollow	Day	2015-03-14	07:38:00	42077.3	1	Eggs intact		Intact	2015-03-19	11:38:00	42082.5	124	97.2	38	0	12	0	16	1.92	16	16	0.58	1.92	18	2	1.9	5.1	0	1	0	1	3.9	17.6	32	24.1071	0	3.4	0.485714	9	61	22.7857	1006.5	1016.4
BN10	Bribie Island	26.5838	153.094	Foredune	Cover	Hollow	Night	2015-03-14	18:00:00	42077.8	0	Disturbed by humans		People	2015-03-16	09:27:00	42079.4	39.45	0	43.9	0	30	9	6.4	0.83	7.7	0.83	0.48	1.55	16.2	8.5	1.1	5.9	0	1	0	0	3.9	17.6	32	24.1071	0	3.4	0.485714	9	61	22.7857	1006.5	1016.4
BN11	Bribie Island	26.578	153.093	Dune	Open aff	Mound	Day	2015-03-14	07:55:00	42077.3	0	Depredated	Crow	Carnivore	2015-03-18	17:10:00	42081.7	105.25	33.3	81	29	21	3	13.9	1.86	14.5	1.86	-0.35	1.97	15.8	1.3	0.1	6.9	0	1	0	1	3.9	17.6	32	24.1071	0	3.4	0.485714	9	61	22.7857	1006.5	1016.4
BN12	Bribie Island	26.5736	153.091	Beach	Open ntf	Mound	Night	2015-03-14	18:07:00	42077.8	1	Eggs buried by sand		Sand Burial	2015-03-19	11:26:00	42082.5	113.317	42.2	3.7	500	100	5	4	0.42	-1.8	-0.25	0.45	2.39	15	16.8	0.9	7.8	0	1	0	0	3.9	17.6	32	24.1071	0	3.4	0.485714	9	61	22.7857	1006.5	1016.4
BN13	Bribie Island	26.5693	153.09	Beach	Open aff	Mound	Day	2015-03-14	08:10:00	42077.3	1	Eggs buried by sand		Sand Burial	2015-03-19	11:22:00	42082.5	123.2	0	38.7	157	22	11.5	0.2	0.08	-1.2	-0.33	0.27	1.2	10.3	11.5	1.7	8.5	0	1	0	0	3.9	17.6	32	24.1071	0	3.4	0.485714	9	61	22.7857	1006.5	1016.4
BN14	Bribie Island	26.5649	153.089	Foredune	Open ntf	Hollow	Night	2015-03-14	18:12:00	42077.8	0	Depredated	Crow	Carnivore	2015-03-17	10:30:00	42080.4	64.3	51.8	62.5	18	22	15	7.7	0.75	6.7	0.75	0.44	1.32	11.7	5	2.5	9.4	0	1	0	1	3.9	17.6	32	24.1071	0	3.4	0.485714	9	61	22.7857	1006.5	1016.4
BN15	Bribie Island	26.5605	153.087	Dune	Open aff	Mound	Day	2015-03-14	08:20:00	42077.3	0	Depredated	Crow	Carnivore	2015-03-15	09:32:00	42078.4	25.2	0	4.54	2	18	2	17.4	1.6	12.6	12.6	0.35	1.67	15.6	3	3.3	10.2	0	1	0	0	3.9	17.6	32	24.1071	0	3.4	0.485714	9	61	22.7857	1006.5	1016.4
BN16	Bribie Island	26.5564	153.086	Foredune	Open aff	Mound	Night	2015-03-14	18:17:00	42077.8	0	Depredated	Crow	Carnivore	2015-03-16	17:16:00	42079.7	46.9833	56.9	54.7	18	27	16	12.8	1.16	10.1	0.93	0.64	2.27	16.1	6	4.1	10.1	0	1	0	0	3.9	17.6	32	24.1071	0	3.4	0.485714	9	61	22.7857	1006.5	1016.4
BN17	Bribie Island	26.5527	153.085	Foredune	Cover	Mound	Day	2015-03-14	08:35:00	42077.4	0	Depredated	Crow	Carnivore	2015-03-16	07:39:00	42079.3	47.0667	51	42.2	0	44	27	10.2	0.64	6.3	0.44	0.52	2.02	15.5	9.2	4.9	9.3	0	1	0	0	3.9	17.6	32	24.1071	0	3.4	0.485714	9	61	22.7857	1006.5	1016.4
BN18	Bribie Island	26.5982	153.084	Beach	Open aff	Mound	Night	2015-03-14	18:20:00	42077.8	0	Depredated	Crow	Carnivore	2015-03-18	08:38:00	42081.4	86.3	0	25	179	9	28	4.9	0.23	-2	-0.3	0.4	2.28	11.2	13.2	5.7	8.5	0	1	0	0	3.9	17.6	32	24.1071	0	3.4	0.485714	9	61	22.7857	1006.5	1016.4
BN19	Bribie Island	26.5438	153.083	Dune	Open ntf	Mound	Day	2015-03-14	08:48:00	42077.4	0	Depredated	Crow	Carnivore	2015-03-18	15:43:00	42081.7	102.917	23.6	6.3	11	5	0	19	2.01	12.4	1.73	0.54	1.73	14.3	1.9	6.5	7.7	1	1	0	0	3.9	17.6	32	24.1071	0	3.4	0.485714	9	61	22.7857	1006.5	1016.4
BN20	Bribie Island	26.54	153.082	Foredune	Open ntf	Mound	Night	2015-03-14	18:25:00	42077.8	0	Depredated	Crow	Carnivore	2015-03-18	13:57:00	42081.6	91.5333	0	12	170	5	3.3	18.2	0.87	8.1	0.66	0.45	1.41	13	4.9	7.2	6.8	1	1	0	1	3.9	17.6	32	24.1071	0	3.4	0.485714	9	61	22.7857	1006.5	1016.4
BN21	Bribie Island	26.5357	153.081	Dune	Open ntf	Mound	Day	2015-03-14	09:05:00	42077.4	0	Depredated	Unknown	Carnivore	2015-03-17	10:52:00	42080.5	73.7833	65.4	42.8	22	8	2	16.2	2.41	13.3	1.98	0.3	2.43	19.5	6.2	8	6	0	1	0	1	3.9	17.6	32	24.1071	0	3.4	0.485714	9	61	22.7857	1006.5	1016.4
BN22	Bribie Island	26.531	153.08	Beach	Open aff	Hollow	Night	2015-03-14	18:30:00	42077.8	0	Depredated	Crow	Carnivore	2015-03-15	17:15:00	42078.7	22.75	0	39.5	190	10	7.6	5.9	0.22	-0.7	-0.23	0.43	1.83	13.9	14.6	9	5.2	0	1	0	0	3.9	17.6	32	24.1071	0	3.4	0.485714	9	61	22.7857	1006.5	1016.4
BN23	Bribie Island	26.5265	153.079	Foredune	Cover	Hollow	Day	2015-03-14	09:20:00	42077.4	1	Eggs buried by sand		Sand Burial	2015-03-19	11:07:00	42082.5	121.783	22.2	3	0	15	3.9	7.6	1.31	5.9	1.31	0.77	2.03	11	5.1	9.9	4.4	0	1	0	0	3.9	17.6	32	24.1071	0	3.4	0.485714	9	61	22.7857	1006.5	1016.4
BN24	Bribie Island	26.5224	153.878	Foredune	Open ntf	Hollow	Night	2015-03-14	18:35:00	42077.8	1	Eggs buried by sand		Sand Burial	2015-03-19	11:04:00	42082.5	112.483	4.1	28.9	50	5	3	6.5	0.46	3.3	0.46	0.49	1.63	12.9	8.6	10.6	3.6	0	1	0	0	3.9	17.6	32	24.1071	0	3.4	0.485714	9	61	22.7857	1006.5	1016.4
BN25	Bribie Island	26.5178	153.078	Foredune	Open ntf	Mound	Day	2015-03-14	09:32:00	42077.4	1	Eggs buried by sand		Sand Burial	2015-03-19	11:00:00	42082.5	121.467	13.8	28.5	17	3	3.7	11.2	0.85	5.7	0.45	0.27	0.58	9.4	3.7	11.5	2.8	0	1	0	0	3.9	17.6	32	24.1071	0	3.4	0.485714	9	61	22.7857	1006.5	1016.4
BN26	Bribie Island	27.0526	153.124	Dune	Open aff	Hollow	Night	2015-03-14	19:30:00	42077.8	0	Depredated	Crow	Carnivore	2015-03-15	10:37:00	42078.4	15.1167	25.9	64.2	33	39	0	19.8	1.98	19.1	1.98	0.65	1.98	19.5	0.4	7.2	0.9	0	1	1	0	3.9	17.6	32	24.1071	0	3.4	0.485714	9	61	22.7857	1006.5	1016.4
BN27	Bribie Island	27.0488	153.124	Foredune	Open ntf	Hollow	Day	2015-03-14	11:00:00	42077.5	0	Depredated	Crow	Carnivore	2015-03-16	16:47:00	42079.7	53.7833	38.8	46.1	29	12	7.5	8.1	1.07	8.7	1.07	0.83	1.46	16.2	7.5	6.5	0.4	0	1	1	0	3.9	17.6	32	24.1071	0	3.4	0.485714	9	61	22.7857	1006.5	1016.4
SCN01	Sunshine Coast	26.2385	153.069	Dune	Open aff	Mound	Day	2015-04-27	06:27:00	42121.3	0	Washed Out		Flooded	2015-05-01	17:17:00	42125.7	106.833	48.6	72	27	10	13	0	0	15.7	1.22	-0.74	1.95	16.2	0.5	0.164	0.073	0	0	1	0	7.1	7.8	25.6	18.9833	0	55.2	15.1	15	81	26.4167	1005.6	1025.8
SCN02	Sunshine Coast	26.2426	153.068	Foredune	Cover	Hollow	Night	2015-04-27	20:15:00	42121.8	0	Washed Out		Flooded	2015-04-29	10:51:00	42123.5	38.6	83.3	90	0	34	27.1	-0.8	0.33	5.9	0.61	0.36	1.22	18	0.61	0.584	0.09	0	0	0	0	7.1	7.8	25.6	18.9833	0	55.2	15.1	15	81	26.4167	1005.6	1025.8
SCN03	Sunshine Coast	26.247	153.067	Foredune	Open aff	Mound	Day	2015-04-27	07:10:00	42121.3	0	Washed Out		Flooded	2015-05-01	17:17:00	42125.7	106.117	17.2	86.1	0	6	15	-2	0.2	8	0.56	0.46	2.56	18	10	0.143	0.101	0	0	0	0	7.1	7.8	25.6	18.9833	0	55.2	15.1	15	81	26.4167	1005.6	1025.8
SCN04	Sunshine Coast	26.2513	153.066	Dune	Open aff	Hollow	Night	2015-04-27	20:00:00	42121.8	1	Eggs intact		Intact	2015-05-02	07:55:00	42126.3	107.917	62.9	78	18	15	10	2.53	2.53	18.3	3.32	0.52	3.32	20.5	2.2	0.662	0.076	0	0	1	0	7.1	7.8	25.6	18.9833	0	55.2	15.1	15	81	26.4167	1005.6	1025.8
SCN05	Sunshine Coast	26.2555	153.065	Beach	Open aff	Hollow	Day	2015-04-27	07:52:00	42121.3	0	Washed Out		Flooded	2015-05-01	17:33:00	42125.7	105.683	0	28.8	0	0	13	-0.12	-0.12	13.3	1.37	0.74	3.04	26	12.7	0.113	0.24	0	0	1	0	7.1	7.8	25.6	18.9833	0	55.2	15.1	15	81	26.4167	1005.6	1025.8
SCN06	Sunshine Coast	26.2602	153.064	Foredune	Open ntf	Hollow	Night	2015-04-27	19:40:00	42121.8	0	Washed Out		Flooded	2015-05-01	17:35:00	42125.7	93.9167	12.5	81.8	13	20	22.3	-2.8	-0.16	10.2	0.41	-0.55	3.64	22.5	12.3	0.549	0.163	0	0	1	0	7.1	7.8	25.6	18.9833	0	55.2	15.1	15	81	26.4167	1005.6	1025.8
SCN07	Sunshine Coast	26.2636	153.063	Dune	Open aff	Mound	Day	2015-04-27	08:29:00	42121.4	1	Eggs intact		Intact	2015-05-02	09:20:00	42126.4	120.85	23.4	8	26	26	20	18	5.4	18	5.4	1.76	5.4	20	2	0.189	0.15	0	0	1	0	7.1	7.8	25.6	18.9833	0	55.2	15.1	15	81	26.4167	1005.6	1025.8
SCN08	Sunshine Coast	26.2707	153.062	Foredune	Open ntf	Hollow	Night	2015-04-27	19:25:00	42121.8	0	Depredated	Crow	Carnivore	2015-04-28	09:57:00	42122.4	14.5333	37.5	95	26	23	35	4.8	0.13	11.3	0.75	0.43	1.49	35	22.7	0.39	0.158	0	0	1	0	7.1	7.8	25.6	18.9833	0	55.2	15.1	15	81	26.4167	1005.6	1025.8
SCN09	Sunshine Coast	26.2744	153.061	Foredune	Cover	Hollow	Day	2015-04-27	09:02:00	42121.4	0	Eggs intact		Intact	2015-05-02	10:04:00	42126.4	121.033	81.4	82.3	6	29	12	2.4	-0.06	11.9	0.53	-0.35	3.46	26	14.1	0.552	0.154	0	0	1	0	7.1	7.8	25.6	18.9833	0	55.2	15.1	15	81	26.4167	1005.6	1025.8
SCN10	Sunshine Coast	26.2782	153.06	Beach	Open aff	Hollow	Night	2015-04-27	19:15:00	42121.8	0	Eggs Gone	Unknown	Unknown	2015-04-28	09:40:00	42122.4	14.4167	0	37.5	0	0	15	5.9	-0.1	-1.3	0.36	0.36	3.73	7	16.3	0.143	0.143	0	0	1	0	7.1	7.8	25.6	18.9833	0	55.2	15.1	15	81	26.4167	1005.6	1025.8
SCN11	Sunshine Coast	26.2844	153.059	Foredune	Open aff	Hollow	Day	2015-04-27	09:42:00	42121.4	0	Washed Out		Flooded	2015-05-02	06:00:00	42126.2	116.3	35.8	38.4	28	38	20	-3.1	-0.07	8.4	0.68	0.52	3.83	19.8	11.4	1.27	0.195	0	0	0	0	7.1	7.8	25.6	18.9833	0	55.2	15.1	15	81	26.4167	1005.6	1025.8
SCN12	Sunshine Coast	26.2917	153.058	Foredune	Open aff	Hollow	Night	2015-04-27	19:05:00	42121.8	0	Depredated	Fox	Carnivore	2015-04-29	00:59:00	42123	29.9	33.3	51.6	23	15	20	-0.6	0.16	7.4	0.84	-1.07	3.32	15.5	8.1	2.63	0.113	0	0	0	0	7.1	7.8	25.6	18.9833	0	55.2	15.1	15	81	26.4167	1005.6	1025.8
SCN13	Sunshine Coast	26.2967	153.058	Beach	Open ntf	Hollow	Day	2015-04-27	10:28:00	42121.4	0	Washed Out		Flooded	2015-05-01	16:50:00	42125.7	102.367	55.5	88.3	26	20	22	-4.1	0.21	7.2	0.81	0.57	3.95	21.5	14.3	2.63	0.091	0	0	0	0	7.1	7.8	25.6	18.9833	0	55.2	15.1	15	81	26.4167	1005.6	1025.8
SCN14	Sunshine Coast	26.3002	153.057	Foredune	Open aff	Hollow	Night	2015-04-27	18:35:00	42121.8	1	Eggs intact		Intact	2015-05-02	11:20:00	42126.5	112.75	38.8	92.3	20	20	10	4.8	0.13	9.4	1.15	0.9	1.8	13	3.6	1.97	0.263	0	0	1	0	7.1	7.8	25.6	18.9833	0	55.2	15.1	15	81	26.4167	1005.6	1025.8
SCN15	Sunshine Coast	26.3101	153.056	Dune	Open ntf	Hollow	Day	2015-04-27	11:06:00	42121.5	0	Washed Out		Flooded	2015-05-01	20:04:00	42125.8	104.967	81.4	73.3	10	6	15	-1.5	0.01	8.5	1.46	0.91	1.82	15	6.5	0.14	0.52	0	0	0	1	7.1	7.8	25.6	18.9833	0	55.2	15.1	15	81	26.4167	1005.6	1025.8
SCN16	Sunshine Coast	26.3154	153.056	Beach	Open aff	Mound	Night	2015-04-27	18:10:00	42121.8	0	Eggs crushed	Domestic dog	People	2015-05-02	08:05:00	42126.3	109.917	56.7	82.3	30	10	15	2.3	0.82	2.3	0.82	0.57	1.5	8.3	6	0.83	0.326	0	0	0	0	7.1	7.8	25.6	18.9833	0	55.2	15.1	15	81	26.4167	1005.6	1025.8
SCN17	Sunshine Coast	26.329	153.061	Dune	Open aff	Mound	Day	2015-04-27	11:55:00	42121.5	0	Depredated	Fox	Carnivore	2015-04-27	22:27:00	42121.9	10.5333	35.8	64.2	30	20	0	9.5	3.6	9.5	3.06	1.07	3.06	9.9	0.4	0.093	0.164	0	0	0	1	7.1	7.8	25.6	18.9833	0	55.2	15.1	15	81	26.4167	1005.6	1025.8
SCN18	Sunshine Coast	26.333	153.06	Foredune	Open ntf	Hollow	Night	2015-04-27	17:50:00	42121.7	0	Washed Out		Flooded	2015-05-01	17:40:00	42125.7	95.8333	88.8	90	12	26	6	0	0	5	1.12	0.78	2.23	9	4	0.104	0.143	0	0	0	0	7.1	7.8	25.6	18.9833	0	55.2	15.1	15	81	26.4167	1005.6	1025.8
SCN19	Sunshine Coast	26.3397	153.06	Foredune	Open ntf	Mound	Day	2015-04-27	12:35:00	42121.5	0	Eggs Intact		Intact	2015-05-02	12:35:00	42126.5	120	44.4	72.2	36	28	16	7.9	2	7.9	2	1.1	4.39	25.7	17.8	1.32	0.219	0	0	0	0	7.1	7.8	25.6	18.9833	0	55.2	15.1	15	81	26.4167	1005.6	1025.8
SCN20	Sunshine Coast	26.3436	153.059	Beach	Open aff	Hollow	Night	2015-04-27	17:35:00	42121.7	0	Washed Out		Flooded	2015-05-01	17:04:00	42125.7	95.4833	34.7	61.5	25	29	25	-6.3	-0.44	8.9	0.63	0.53	2.49	20	11.1	1.99	0.198	0	0	0	0	7.1	7.8	25.6	18.9833	0	55.2	15.1	15	81	26.4167	1005.6	1025.8
SCN21	Sunshine Coast	26.348	153.059	Dune	Open ntf	Mound	Day	2015-04-27	13:20:00	42121.6	0	Depredated	Fox	Carnivore	2015-05-02	05:42:00	42126.2	112.367	49.3	81.4	28	30	16	1	0.01	12.3	0.69	-0.51	2.88	23.5	11.2	2.89	0.09	0	0	0	0	7.1	7.8	25.6	18.9833	0	55.2	15.1	15	81	26.4167	1005.6	1025.8
SCN22	Sunshine Coast	26.3523	153.058	Dune	Open aff	Hollow	Night	2015-04-27	17:25:00	42121.7	0	Depredated	Fox	Carnivore	2015-05-02	03:49:00	42126.2	106.4	44.4	73.1	26	8	0	16.3	2.68	17.5	3.45	0.86	3.45	20.2	2.7	3.7	0.088	0	0	0	0	7.1	7.8	25.6	18.9833	0	55.2	15.1	15	81	26.4167	1005.6	1025.8
SCN23	Sunshine Coast	26.3589	153.059	Beach	Open ntf	Hollow	Day	2015-04-27	13:50:00	42121.6	0	Washed Out		Flooded	2015-05-01	17:38:00	42125.7	99.8	76.5	72.7	20	25	11	-1.2	-0.15	9.8	0.8	0.47	2.85	16.5	6.7	4.84	0.174	0	0	0	0	7.1	7.8	25.6	18.9833	0	55.2	15.1	15	81	26.4167	1005.6	1025.8
SCN24	Sunshine Coast	26.3634	153.059	Dune	Open ntf	Hollow	Night	2015-04-27	17:05:00	42121.7	0	Washed Out		Flooded	2015-05-01	16:38:00	42125.7	95.55	31.9	55.1	10	20	0	0	0.16	9.3	0.68	-0.77	1.34	14	4.7	5.61	0.097	0	0	0	0	7.1	7.8	25.6	18.9833	0	55.2	15.1	15	81	26.4167	1005.6	1025.8
SCN25	Sunshine Coast	26.3672	153.06	Foredune	Open aff	Hollow	Day	2015-04-27	14:20:00	42121.6	0	Washed Out		Flooded	2015-05-01	17:46:00	42125.7	99.4333	78.8	73.3	20	30	16	-2.5	-0.12	6	0.71	0.57	2.51	15	9	3	0.104	0	0	0	0	7.1	7.8	25.6	18.9833	0	55.2	15.1	15	81	26.4167	1005.6	1025.8
SCN26	Sunshine Coast	26.3717	153.061	Foredune	Open ntf	Hollow	Night	2015-04-27	16:48:00	42121.7	1	Eggs intact		Intact	2015-05-02	14:51:00	42126.6	118.05	68	78.2	30	6	15	1.39	1.39	6.5	2.45	0.69	2.45	11.5	3	2.1	0.324	0	0	0	0	7.1	7.8	25.6	18.9833	0	55.2	15.1	15	81	26.4167	1005.6	1025.8
SCN27	Sunshine Coast	26.3764	153.061	Dune	Cover	Hollow	Day	2015-04-27	14:50:00	42121.6	1	Eggs intact		Intact	2015-05-02	14:29:00	42126.6	119.65	59.5	58.8	22	24	20	10.6	0.83	15.6	2.03	0.52	2.03	17	1.4	1.28	0.521	0	0	0	0	7.1	7.8	25.6	18.9833	0	55.2	15.1	15	81	26.4167	1005.6	1025.8
SCN28	Sunshine Coast	26.3817	153.061	Beach	Open ntf	Mound	Night	2015-04-27	16:30:00	42121.7	0	Washed Out		Flooded	2015-05-01	16:59:00	42125.7	96.4833	16.6	54.1	40	5	50	-0.9	-0.12	8.4	0.92	0.52	2.76	11.3	2.9	0.39	0.134	0	0	0	0	7.1	7.8	25.6	18.9833	0	55.2	15.1	15	81	26.4167	1005.6	1025.8
SCN29	Sunshine Coast	26.424	153.081	Foredune	Open aff	Hollow	Day	2015-04-27	15:35:00	42121.6	0	Washed Out		Flooded	2015-05-01	16:17:00	42125.7	96.7	41.9	71.8	20	7	21.8	0	0	9.4	1.8	0.94	4.44	16.2	6.8	2.12	0.082	0	0	0	0	7.1	7.8	25.6	18.9833	0	55.2	15.1	15	81	26.4167	1005.6	1025.8
SCN30	Sunshine Coast	26.4195	153.082	Beach	Open aff	Hollow	Night	2015-04-27	15:50:00	42121.7	0	Washed Out		Flooded	2015-05-01	16:20:00	42125.7	96.5	69.4	72	10	15	10	-0.1	-0.17	10.1	1.98	1.18	4.49	12.3	2.2	1.36	0.047	0	0	0	0	7.1	7.8	25.6	18.9833	0	55.2	15.1	15	81	26.4167	1005.6	1025.8
[truncated: 4 more columns]
